# Supplementary material for: Real-Time Brain Monitoring by Near-Infrared Spectroscopy Predicts Neurological Outcome after Cardiac Arrest and Resuscitation in Rats: A Proof of Concept Study of a Novel Prognostic Measure after Cardiac Arrest
Source: J Clin Med. 2021 Dec 27;11(1):131. doi: 10.3390/jcm11010131 (PMC8745661; doi:10.3390/jcm11010131)
Supplement: Supplementary file 1 [file jcm-11-00131-s001.zip]

Archive with 1 entries (1 files):
- jcm-1503073-supplementary.pdf
